# Supplementary material for: Dexmedetomidine as a Short-Use Analgesia for the Immature Nervous System
Source: Int J Mol Sci. 2024 Jun 9;25(12):6385. doi: 10.3390/ijms25126385 (PMC11204225; doi:10.3390/ijms25126385)
Supplement: Supplementary file 1 [file ijms-25-06385-s001.zip]

Archive with 1 entries (1 files):
- ijms-2982492-supplementary.pdf
